# Supplementary material for: Pesticide degradation capacity of a novel strain belonging to Serratia sarumanii with its genomic profile
Source: Biodegradation. 2025 Jun 1;36(3):49. doi: 10.1007/s10532-025-10144-2 (PMC12127232; doi:10.1007/s10532-025-10144-2)
Supplement: Supplementary file 1 — Supplementary file1 (ZIP 20243 KB) [file 10532_2025_10144_MOESM1_ESM.zip]

Archive with 9 entries (9 files):
- Supplementary data1.pdf
- Supplementary data2.pdf
- Supplementary data3.rar
- Supplementary data4.gbk
- Supplementary data5.pdf
- Supplementary data6.pdf
- Supplementary data7.pdf
- Supplementary data8.pdf
- Supplementary data9.pdf
